# Supplementary material for: Acute Effects of Low-Intensity Blood-Flow-Restricted Walking on Pain Sensitivity, Joint Range of Motion, and Myofascial Stiffness in Healthy Adults
Source: J Clin Med. 2026 Jan 28;15(3):1052. doi: 10.3390/jcm15031052 (PMC12898196; doi:10.3390/jcm15031052)
Supplement: Supplementary file 1 [file jcm-15-01052-s001.zip]

Archive with 1 entries (1 files):
- jcm-4072437-supplementary.pdf
